# Supplementary material for: Novel Marine Secondary Metabolites Worthy of Development as Anticancer Agents: A Review
Source: Molecules. 2021 Sep 23;26(19):5769. doi: 10.3390/molecules26195769 (PMC8510081; doi:10.3390/molecules26195769)
Supplement: Supplementary file 1 [file molecules-26-05769-s001.zip]

Archive with 1 entries (1 files):
- molecules-1355438-supplementary.pdf
